# Supplementary material for: Prosthetic aortic graft replacement of the ascending thoracic aorta alters biomechanics of the native descending aorta as assessed by transthoracic echocardiography
Source: PLoS One. 2020 Mar 12;15(3):e0230208. doi: 10.1371/journal.pone.0230208 (PMC7067394; doi:10.1371/journal.pone.0230208)
Supplement: S1 File — A de-identified data set encompassing key variables used for analysis has been included. (XLSX) [file pone.0230208.s001.xlsx]

## Sheet: Minimal Data Set
Deidentified	twogroups_genetic_Deg	Diagnosis_NT	Diagnosis_NTcombined	NOadvanced_valvularD	ARseverity	ASseverity	severeASandAI	Aortic_valve_type_surgery	Aortic_valve_replacement	Pre_Post_Echo_interval_days	Pre_Post_Echo_interval_months	days_BASELINEtoSURGERY	month_BASELINEtoSURGERY	days_SURGERYtoFOLLOWUP	month_SURGERYtoFOLLOWUP	gender_01	gender	Height_cm	Weight_kg	BSA_m2	SBP_pre	DBP_pre	PP_pre	HR_pre_echo_demographic	SBP_post	DBP_post	PP_post	HR_post_echo_demographic	Beta_blocker	ACE	ARB	CAD	HTN	Diabetes	Tobacco	BB_post	ACE_post	ARB_post	TTP_pre	RRint_pre	TTP_per_pre	GCS_pre	EDA_pre	ESA_pre	FAC_pre	Average_pre	BSA_pre	HR_pre	LVEDV_ind_pre
TTEAO1006	0	1	1	1	4	0	0	3	0	111	3.58065	95	3.16667	16	0.533333	1	M	185	82	2.1	118	70	48	90	109	44	65	101	0	0	0	0	0	0	0	0	0	0	334	602	55.4817	10.75	3.27	4.02	23.07	15.4	2.1	90	83.4
TTEAO1056	0	2	2	1	1	0	0	2	1	90	2.90323	57	1.9	33	1.1	1	M	200.66	90.72	2.3	112	71	41	51	102	58	44	62	0	0	0	0	0	0	0	0	0	0	367	1266	28.9889	8.14	4.23	4.95	17.25	9.7	2.3	51	85.8
TTEAO1042	0	3	2	1	0	0	0	1	0	101	3.25806	59	1.96667	42	1.4	1	M	183	82	2	137	86	51	68	119	63	56	74	0	0	1	0	0	0	0	0	0	1	267	865	30.8671	5.16	2.54	2.81	10.66	6	2	68	60.8
TTEAO1002	0	1	1	0	1	4	0	2	1	424	13.6774	417	13.9	7	0.233333	1	M	183	83	2.1	115	72	43	86	95	61	34	87	0	0	0	0	0	0	0	1	0	0	367	865	42.4277	5.84	4.43	5.01	13.15	15.6	2.1	86	65.3
TTEAO1008	0	1	1	0	4	4	0	2	1	666	21.4839	358	11.9333	308	10.2667	0	F	150	48	1.4	90	64	26	70	97	49	48	67	0	0	0	0	0	0	0	0	0	0	333	832	40.024	8.03	1.82	2.12	16.44	17.1	1.4	70	90.4
TTEAO1058	0	1	1	1	3	2	0	2	1	154	4.96774	133	4.43	21	0.7	1	M	188	88	2.1	127	75	52	48	103	64	39	79	1	0	0	0	0	0	1	1	0	0	427	1164	36.6838	11.39	4.91	6.06	23.59	15.9	2.1	48	87
TTEAO1041	1	4	3	1	0	0	0	1	0	878	28.3226	134	4.46667	744	24.8	0	F	160	105	2.1	160	86	74	66	128	68	60	66	1	1	0	0	1	0	0	1	1	0	353	913	38.6637	5.39	8.04	8.93	11.07	12.7	2.1	66	#NULL!
TTEAO1045	0	1	1	0	3	5	0	2	1	667	21.5161	202	6.73333	465	15.5	1	M	183	92	2.1	122	78	44	65	128	72	56	#NULL!	0	0	0	0	0	0	0	1	0	0	267	798	33.4586	12.87	4.28	5.44	27.31	16.8	2.1	65	85.3
TTEAO1021	0	1	1	1	0	0	0	1	0	543	17.5161	55	1.83333	488	16.2667	1	M	183	82	2	94	57	37	52	104	70	34	61	0	0	0	0	0	0	0	0	0	0	333	1231	27.0512	7.74	3.16	3.67	15.87	12.3	2	52	58.4
TTEAO1028	1	4	3	0	3	0	0	2	1	268	8.64516	232	7.73333	36	1.2	0	F	165	75	1.8	137	78	59	76	158	72	86	87	1	0	1	0	1	0	0	1	0	1	343	858	39.9767	5.46	6.29	7.01	11.37	9.4	1.8	76	57.1
TTEAO1031	0	1	1	0	5	0	0	1	0	369	11.9032	57	1.9	312	10.4	1	M	170	62	1.7	107	70	37	74	117	68	49	61	0	0	1	0	1	0	0	1	0	1	300	732	40.9836	6.5	4.26	4.81	12.89	10.3	1.7	74	70.1
TTEAO1035	0	3	2	1	0	0	0	1	0	161	5.19355	125	4.16667	36	1.2	1	M	193	111	2.4	135	87	48	79	126	80	46	72	0	0	1	0	1	0	0	1	0	1	267	699	38.1974	7.58	4.27	4.89	14.45	10	2.4	79	73.7
TTEAO1055	0	2	2	1	2	0	0	1	0	127	4.09677	91	3.03	36	1.2	0	F	168	54	1.6	122	64	58	81	116	60	56	70	0	0	0	0	0	0	0	0	0	0	300	765	39.2157	7.36	2.43	2.81	15.76	#NULL!	1.6	81	72.3
TTEAO1012	1	4	3	0	5	0	0	2	1	121	3.90323	41	1.36667	80	2.66667	1	M	168	83	1.9	150	78	72	60	141	81	60	70	1	0	1	0	1	0	0	1	0	1	367	1065	34.4601	10.44	5.92	7.24	22.36	17.3	1.9	60	71.5
TTEAO1001	1	4	3	1	3	0	0	2	1	414	13.3548	51	1.7	363	12.1	0	F	168	84	1.9	134	68	66	49	173	76	97	66	1	0	1	0	1	0	0	1	0	1	333	831	40.0722	7.82	4.51	5.32	17.76	11.8	1.9	49	84.2
TTEAO1039	1	4	3	0	3	3	0	2	1	237	7.64516	228	7.6	9	0.3	0	F	163	67	1.7	99	77	22	#NULL!	134	62	72	72	0	0	0	0	0	0	0	0	0	0	246	834	29.4964	5.22	3.73	4.1	10.62	7.2	1.7	#NULL!	47.6
TTEAO1003	0	2	2	1	0	0	0	1	0	162	5.22581	107	3.56667	55	1.83333	0	F	188	73	2	102	60	42	49	108	68	40	66	1	0	1	0	0	0	0	1	0	1	333	1098	30.3279	5.04	3.68	4.06	10.4	6.8	2	49	91.5
TTEAO1051	0	2	2	0	5	0	0	1	0	112	3.6129	91	3.03333	21	0.7	0	F	173	78	1.9	118	75	43	56	114	74	40	45	1	0	0	0	0	0	0	1	0	0	267	1132	23.5866	6.84	2.53	2.89	14.45	11.2	1.9	56	68.7
TTEAO1053	0	1	1	1	2	2	0	1	0	0	0	13	0.433333	575	19.1667	0	F	168	66	1.7	126	83	43	63	122	78	44	54	0	0	0	0	0	0	0	0	0	0	334	1032	32.3643	9.98	3.61	4.39	21.3	19.4	1.7	63	59.4
TTEAO1025	1	4	3	0	5	0	0	2	1	27	0.870968	1	0.0333333	26	0.866667	1	M	178	116	2.3	124	60	64	#NULL!	123	65	58	50	0	0	0	1	1	0	0	1	0	0	400	999	40.04	15.66	6.16	8.2	33.25	23.3	2.3	#NULL!	109.8
TTEAO1032	1	4	3	1	1	0	0	1	0	6	0.193548	1	0.0333333	5	0.166667	0	F	167	60	1.7	147	63	84	61	#NULL!	#NULL!	#NULL!	59	1	1	0	0	1	1	0	1	1	0	460	945	48.6772	6.97	7.86	8.96	13.97	8.4	1.7	61	100.2
TTEAO1049	0	1	1	1	3	0	0	1	0	591	19.0645	148	4.93333	443	14.7667	1	M	185	93	2.2	106	68	38	56	100	60	40	43	0	0	0	0	0	0	0	1	0	0	233	1066	21.8574	12.84	3.33	4.29	28.83	17.4	2.2	56	93.6
TTEAO1046	0	2	2	1	2	0	0	1	0	650	20.9677	294	9.8	356	11.8667	0	F	178	72	1.9	123	78	45	71	118	70	48	74	1	0	0	0	0	0	0	1	0	0	358	675	53.037	5.63	4.15	4.63	11.42	8.9	1.9	71	56
TTEAO1022	0	2	2	1	1	0	0	2	1	317	10.2258	139	4.63333	178	5.93333	0	F	196	110	2.4	108	68	40	77	115	65	50	50	0	0	1	0	1	0	1	1	0	1	267	766	34.8564	8.71	3.65	4.34	18.81	15.22	2.4	77	74.7
TTEAO1005	0	3	2	1	5	0	0	1	0	41	1.32258	20	0.666667	21	0.7	1	M	188	86	2.1	128	84	44	51	152	86	66	58	1	0	1	0	1	0	0	1	0	1	364	1210	30.0826	8.41	5.94	7.03	18.43	26.1	2.1	51	70.5
TTEAO1038	1	4	3	1	1	0	0	1	0	534	17.2258	529	17.6333	5	0.166667	1	M	188	104	2.3	141	93	48	#NULL!	143	84	59	#NULL!	0	0	0	0	1	0	0	1	0	1	367	898	40.8686	6.68	5.21	5.95	14.2	13.3	2.3	#NULL!	56.8
TTEAO1004	0	1	1	1	2	0	0	3	0	578	18.6452	95	3.16667	483	16.1	1	M	191	88	2.2	110	70	40	53	114	73	41	65	0	0	0	0	0	0	0	1	0	0	433	1065	40.6573	5.35	4.02	4.47	11.1	5.7	2.2	53	83
TTEAO1036	1	4	3	0	4	0	0	2	1	71	2.29032	40	1.33333	31	1.03333	1	M	183	83	2	105	55	50	69	116	75	41	67	0	0	0	0	1	0	0	1	0	0	234	832	28.125	15.04	2.75	3.65	32.88	19	2	69	90
TTEAO1048	0	2	2	0	5	0	0	1	0	461	14.871	68	2.26667	393	13.1	1	M	191	91	2.2	118	55	63	42	128	76	52	55	1	0	1	0	0	0	0	1	0	1	300	1499	20.0133	16.5	2.23	3.04	36.18	18.9	2.2	42	107.8
TTEAO1052	0	2	2	1	1	0	0	1	0	267	8.6129	238	7.93333	29	0.966667	1	M	198	97	2.3	130	70	60	57	120	60	60	49	0	0	1	0	0	0	0	0	0	1	393	1098	35.7923	9.08	3.6	4.3	19.17	12.6	2.3	57	75.7
TTEAO1019	1	4	3	0	4	0	0	3	0	133	4.29032	12	0.4	121	4.03333	0	F	163	82	1.9	164	78	86	61	134	76	58	58	1	0	0	0	0	0	0	1	0	0	367	1131	32.4492	9.83	3.92	4.73	20.68	11.5	1.9	61	67.1
TTEAO1030	0	1	1	0	4	0	0	2	1	507	16.3548	329	10.9667	178	5.93333	1	M	180	79	2	110	68	42	54	150	91	59	#NULL!	1	1	0	0	1	0	0	1	1	0	276	1102	25.0454	6.7	4.02	4.57	13.85	9.7	2	54	78.1
TTEAO1007	0	1	1	1	4	0	0	3	0	67	2.16129	46	1.53333	21	0.7	0	F	178	72	1.9	138	75	63	57	106	68	38	69	1	0	0	0	0	0	0	1	0	0	334	1032	32.3643	6.52	4.66	5.24	12.57	12.7	1.9	57	70.7
TTEAO1023	0	2	2	1	2	0	0	1	0	56	1.80645	29	0.966667	27	0.9	1	M	191	118	2.5	115	62	53	69	125	68	57	65	0	0	1	0	1	0	0	1	0	1	367	1131	32.4492	5.18	4.25	4.74	11.43	8.3	2.5	69	82.6
TTEAO1024	0	3	2	1	0	0	0	1	0	203	6.54839	42	1.4	161	5.36667	1	M	183	88	2.1	110	70	40	65	122	74	48	62	1	0	0	0	0	0	0	1	0	0	400	898	44.5434	9.3	3.8	4.55	19.85	15.4	2.1	65	96
TTEAO1017	1	4	3	0	4	0	0	2	1	63	2.03226	1	0.0333333	62	2.06667	1	M	180	68	1.9	113	78	35	#NULL!	104	75	29	95	1	1	0	1	0	0	0	1	1	0	200	565	35.3982	9.05	4.97	5.93	19.42	12.2	1.9	#NULL!	112.5
TTEAO1026	0	1	1	0	4	2	0	2	1	3	0.0967742	1	0.0333333	2	0.0666667	0	F	145	54	1.4	109	55	54	80	#NULL!	#NULL!	#NULL!	#NULL!	1	1	0	0	1	0	0	1	1	0	367	765	47.9739	8.33	5.44	6.39	17.52	17.3	1.4	80	65.6
TTEAO1057	0	3	2	1	2	0	0	1	0	118	3.80645	0	0	118	3.93	1	M	168	79	1.9	119	76	43	53	111	57	54	58	0	0	0	0	0	0	0	0	0	0	300	1198	25.0417	12.29	3.44	4.35	26.36	13.3	1.9	53	69.6
TTEAO1016	0	2	2	0	3	0	0	2	1	188	6.06452	106	3.53333	82	2.73333	1	M	201	108	2.4	142	64	78	72	127	76	51	69	0	0	0	0	0	1	0	1	0	0	367	799	45.9324	13.5	5.6	7.15	27.76	17	2.4	72	70.2
TTEAO1018	1	4	3	1	0	0	0	3	0	577	18.6129	1	0.0333333	576	19.2	1	M	173	67	1.8	118	53	65	64	113	62	51	57	1	0	0	0	1	1	0	1	0	0	300	942	31.8471	4.14	3.75	4.1	9.34	8.8	1.8	64	87
TTEAO1044	1	4	3	1	2	0	0	2	1	589	19	29	0.966667	560	18.6667	1	M	170	102	2.1	#NULL!	#NULL!	#NULL!	#NULL!	98	40	58	#NULL!	1	0	1	1	1	0	0	1	0	1	390	1008	38.6905	3.48	5.78	6.21	7.35	6.9	2.1	54	62.9
TTEAO1033	1	4	3	1	0	0	0	1	0	807	26.0323	21	0.7	786	26.2	0	F	152	54	1.5	112	70	42	70	96	80	16	56	0	0	0	0	0	0	1	1	0	0	245	832	29.4471	10.94	4.42	5.41	22.48	15.3	1.5	70	36.9
TTEAO1013	0	1	1	0	4	4	0	2	1	436	14.0645	11	0.366667	425	14.1667	1	M	183	93	2.2	114	83	31	68	84	49	35	62	0	0	1	0	1	0	0	0	0	1	317	633	50.079	7.53	6.01	6.95	15.56	8.1	2.2	82	81.5
TTEAO1009	1	4	3	0	5	0	0	2	1	121	3.90323	3	0.1	118	3.93333	0	F	160	48	1.5	125	74	51	70	119	84	35	71	0	0	0	1	0	0	0	1	1	0	166	766	21.671	6.36	5.29	6	13.53	6.6	1.5	70	180.7
TTEAO1034	1	4	3	0	0	4	0	2	1	16	0.516129	2	0.0666667	14	0.466667	1	M	175	77	1.9	98	64	34	54	93	53	40	61	0	0	0	1	1	0	0	1	0	0	320	1172	27.3038	12.75	2.37	3.04	27.87	28.8	1.9	54	44.3
TTEAO1029	0	3	2	1	1	0	0	1	0	111	3.58065	89	2.96667	22	0.733333	1	M	196	96	2.3	112	73	39	54	100	63	37	64	1	0	0	0	0	0	0	1	0	0	429	1099	39.0355	12.67	2.95	3.76	27.28	15	2.3	54	72.7
[truncated: 149 more columns]
